# Supplementary material for: Carbonic Anhydrase Inhibition with Sulfonamides Incorporating Pyrazole- and Pyridazinecarboxamide Moieties Provides Examples of Isoform-Selective Inhibitors
Source: Molecules. 2021 Nov 20;26(22):7023. doi: 10.3390/molecules26227023 (PMC8625619; doi:10.3390/molecules26227023)
Supplement: Supplementary file 1 [file molecules-26-07023-s001.zip]

Archive with 1 entries (1 files):
- molecules-1461225-supplementary.pdf
